# Supplementary material for: Genome-Wide Identification and Expression of MAPK Gene Family in Cultivated Strawberry and Their Involvement in Fruit Developing and Ripening
Source: Int J Mol Sci. 2022 May 6;23(9):5201. doi: 10.3390/ijms23095201 (PMC9104773; doi:10.3390/ijms23095201)
Supplement: Supplementary file 1 [file ijms-23-05201-s001.zip]

Archive with 4 entries (4 files):
- Figure S1.png
- Figure S2.png
- Figure S3.png
- Table S1-4.xlsx
