# Supplementary material for: Genome-Wide Identification and Expression of MAPK Gene Family in Cultivated Strawberry and Their Involvement in Fruit Developing and Ripening
Source: Int J Mol Sci. 2022 May 6;23(9):5201. doi: 10.3390/ijms23095201 (PMC9104773; doi:10.3390/ijms23095201)
Supplement: Supplementary file 1 [file ijms-23-05201-s001.zip › Table S1-4.xlsx]

## Sheet: Table S1 The information
Table S1 The information of MAPK genes in cultivated strawberry.
Gene Name	Gene ID	Chromosome	Location
FaMAPK1-1	maker-Fvb1-2-augustus-gene-152.42	Fvb1-2	15200175-15203849
FaMAPK1-2	maker-Fvb2-1-augustus-gene-254.55	Fvb2-1	25444859-25447590
FaMAPK1-3	maker-Fvb2-3-augustus-gene-34.34	Fvb2-3	3434322-3437251
FaMAPK1-4	maker-Fvb2-4-augustus-gene-247.28	Fvb2-4	24765691-24769288
FaMAPK3-1	maker-Fvb3-2-augustus-gene-238.28	Fvb3-2	23790849-23793552
FaMAPK3-2	maker-Fvb3-3-augustus-gene-221.31	Fvb3-3	22150463-22153469
FaMAPK3-3	maker-Fvb3-4-augustus-gene-78.40	Fvb3-4	7811671-7814590
FaMAPK4-1a	maker-Fvb7-1-augustus-gene-178.46	Fvb7-1	17844026-17850053
FaMAPK4-1b	maker-Fvb7-1-augustus-gene-190.54	Fvb7-1	19070966-19077890
FaMAPK4-1c	maker-Fvb7-2-augustus-gene-119.47	Fvb7-2	11964069-11968518
FaMAPK4-1d	maker-Fvb7-2-augustus-gene-185.46	Fvb7-2	18550922-18555327
FaMAPK4-1e	maker-Fvb7-3-augustus-gene-113.35	Fvb7-3	11302084-11306583
FaMAPK4-1f	maker-Fvb7-4-augustus-gene-108.59	Fvb7-4	10874294-10881461
FaMAPK4-2a	maker-Fvb5-1-augustus-gene-16.58	Fvb5-1	1682671-1687899
FaMAPK4-2b	maker-Fvb5-2-augustus-gene-16.36	Fvb5-2	1605360-1610649
FaMAPK4-2c	maker-Fvb5-3-augustus-gene-257.41	Fvb5-3	25741316-25746729
FaMAPK4-2d	maker-Fvb5-4-augustus-gene-15.46	Fvb5-4	1560577-1564741
FaMAPK6-1	maker-Fvb1-1-augustus-gene-273.38	Fvb1-1	27301287-27304871
FaMAPK6-2	maker-Fvb1-2-augustus-gene-50.59	Fvb1-2	5028814-5032727
FaMAPK6-3	maker-Fvb1-3-augustus-gene-4.59	Fvb1-3	397322-401270
FaMAPK7-1	maker-Fvb1-1-augustus-gene-212.29	Fvb1-1	21217441-21220283
FaMAPK7-2	snap_masked-Fvb1-2-processed-gene-83.39	Fvb1-2	8372672-8375347
FaMAPK7-3	maker-Fvb1-3-augustus-gene-70.18	Fvb1-3	7063869-7066715
FaMAPK7-4	augustus_masked-Fvb1-4-processed-gene-61.16	Fvb1-4	6158823-6160922
FaMAPK9-1	maker-Fvb5-1-snap-gene-105.58	Fvb5-1	10538833-10549215
FaMAPK9-2	maker-Fvb5-2-augustus-gene-97.39	Fvb5-2	9763767-9769642
FaMAPK9-3	maker-Fvb5-3-augustus-gene-183.21	Fvb5-3	18329668-18334521
FaMAPK9-4	maker-Fvb5-4-augustus-gene-77.42	Fvb5-4	7700671-7705404
FaMAPK13-1	maker-Fvb3-1-augustus-gene-73.20	Fvb3-1	7345913-7349561
FaMAPK13-2	maker-Fvb3-3-augustus-gene-220.17	Fvb3-3	22006286-22010075
FaMAPK13-3	maker-Fvb3-4-augustus-gene-76.41	Fvb3-4	7651075-7654869
FaMAPK16-1	maker-Fvb4-1-augustus-gene-120.12	Fvb4-1	12039631-12045503
FaMAPK16-2	maker-Fvb4-2-augustus-gene-110.31	Fvb4-2	11039503-11045624
FaMAPK16-3	maker-Fvb4-4-augustus-gene-120.14	Fvb4-4	12025133-12031185
FaMAPK17-1	maker-Fvb4-1-augustus-gene-180.34	Fvb4-1	18037046-18044332
FaMAPK17-2	augustus_masked-Fvb4-2-processed-gene-23.4	Fvb4-2	2346938-2353957
FaMAPK17-3	augustus_masked-Fvb4-3-processed-gene-25.8	Fvb4-3	2579292-2584465
FaMAPK17-4	maker-Fvb4-4-augustus-gene-25.31	Fvb4-4	2516415-2521433
FaMAPK19-1	maker-Fvb3-1-augustus-gene-222.44	Fvb3-1	22212289-22217720
FaMAPK19-2	maker-Fvb3-2-snap-gene-98.61	Fvb3-2	9785904-9790619
FaMAPK19-3	maker-Fvb3-3-augustus-gene-82.51	Fvb3-3	8277317-8281958
FaMAPK20-1	augustus_masked-Fvb6-1-processed-gene-90.8	Fvb6-1	9066400-9072319
FaMAPK20-2	maker-Fvb6-3-snap-gene-83.44	Fvb6-3	8363913-8370134

## Sheet: Table S2 Sequence idetify
Table S2 Sequence identify of homologous FaMAPK genes
Number	Gene 1	Gene 2	Sequence Identity (%)	Number	Gene 1	Gene 2	Sequence Identity (%)
1	FaMAPK1-1	FaMAPK1-2	98.66	30	FaMAPK6-1	FaMAPK6-2	96.68
2	FaMAPK1-1	FaMAPK1-3	98.92	31	FaMAPK6-1	FaMAPK6-3	98.47
3	FaMAPK1-1	FaMAPK1-4	99.73	32	FaMAPK6-2	FaMAPK6-3	96.42
4	FaMAPK1-2	FaMAPK1-3	99.19	33	FaMAPK7-1	FaMAPK7-2	97.85
5	FaMAPK1-2	FaMAPK1-4	98.92	34	FaMAPK7-1	FaMAPK7-3	99.73
6	FaMAPK1-3	FaMAPK1-4	99.19	35	FaMAPK7-1	FaMAPK7-4	99.2
7	FaMAPK3-1	FaMAPK3-2	93.81	36	FaMAPK7-2	FaMAPK7-3	98.12
8	FaMAPK3-1	FaMAPK3-3	94.33	37	FaMAPK7-2	FaMAPK7-4	91.91
9	FaMAPK3-2	FaMAPK3-3	98.65	38	FaMAPK7-3	FaMAPK7-4	99.21
10	FaMAPK4-1a	FaMAPK4-1b	99.46	39	FaMAPK9-1	FaMAPK9-2	98.86
11	FaMAPK4-1a	FaMAPK4-1c	99.46	40	FaMAPK9-1	FaMAPK9-3	91.99
12	FaMAPK4-1a	FaMAPK4-1d	99.46	41	FaMAPK9-1	FaMAPK9-4	92.17
13	FaMAPK4-1a	FaMAPK4-1e	99.46	42	FaMAPK9-2	FaMAPK9-3	97.88
14	FaMAPK4-1a	FaMAPK4-1f	98.93	43	FaMAPK9-2	FaMAPK9-4	98.21
15	FaMAPK4-1b	FaMAPK4-1c	100	44	FaMAPK9-3	FaMAPK9-4	98.12
16	FaMAPK4-1b	FaMAPK4-1d	100	45	FaMAPK13-1	FaMAPK13-2	95.49
17	FaMAPK4-1b	FaMAPK4-1e	100	46	FaMAPK13-1	FaMAPK13-3	94.43
18	FaMAPK4-1b	FaMAPK4-1f	99.46	47	FaMAPK13-2	FaMAPK13-3	98.35
19	FaMAPK4-1c	FaMAPK4-1d	100	48	FaMAPK16-1	FaMAPK16-2	98.75
20	FaMAPK4-1c	FaMAPK4-1e	100	49	FaMAPK16-1	FaMAPK16-3	98.93
21	FaMAPK4-1c	FaMAPK4-1f	99.46	50	FaMAPK16-2	FaMAPK16-3	98.4
22	FaMAPK4-1d	FaMAPK4-1e	100	51	FaMAPK17-1	FaMAPK17-2	98.1
23	FaMAPK4-1d	FaMAPK4-1f	99.46	52	FaMAPK17-1	FaMAPK17-3	98.79
24	FaMAPK4-1e	FaMAPK4-1f	99.46	53	FaMAPK17-1	FaMAPK17-4	97.94
25	FaMAPK4-2a	FaMAPK4-2c	97.49	54	FaMAPK17-2	FaMAPK17-3	97.77
26	FaMAPK4-2a	FaMAPK4-2d	97.49	55	FaMAPK17-2	FaMAPK17-4	98.12
27	FaMAPK4-2b	FaMAPK4-2c	91.46	56	FaMAPK17-3	FaMAPK17-4	98.45
28	FaMAPK4-2b	FaMAPK4-2d	91.46	57	FaMAPK19-2	FaMAPK19-3	95.64
29	FaMAPK4-2c	FaMAPK4-2d	99.5	58	FaMAPK20-1	FaMAPK20-2	97

## Sheet: Table S3 motif
Table S3 Conserved motifs of MAPK proteins in the cultivated strawberry
Motif	Length	Amino acid conserved sequence
motif1	42	QLLRGLKYIHSANVLHRDLKPSNJLANANCDLKICDFGLART
motif2	43	YTAAIDIWSVGCIFAEJLTRKPLFPGKBVVHQLRLITELLGTP
motif3	50	GRGAYGIVCSAVBTETGEKVAIKKINBAFENRIDAKRTLREIKLLRHLRH
motif4	50	VVAIKDIMLPPQRREFKDVYIVYELMDTDLHQIIKSNQDLTDDHCQYFLY
motif5	41	QPFSQKFPNADPLAJDLLEKMLVFDPTKRITVEEALAHPYL
motif6	21	TDFMTEYVVTRWYRAPELLLN
motif7	50	GLANVEREPSCQPISKLEFEFERRKLTKEDVRELIYREILEYHPQMLKDY
motif8	22	SLGEEMIKELIWREALKFNPEP
motif9	41	ASAGBHKIRAVLTHGGRYIQYNVFGNLFEVSRKYVPPIRPI
motif10	15	FIRNEKARRYLKQLP
motif11	21	LHDIFMYPSCVDPFSFDFEQL
motif12	29	STDEKKNSLESEFFTEYGEASRYKIQEVI
motif13	41	PYSPRSLLKSASISASKCIGVKGKYLZEDPIAEVKDESIBG

## Sheet: Table S4 primers
Table S4 Primer sequences designed for RT-qPCR.
Gene Name	Gene ID	Forward Primer	Reverse Primer
FaMAPK1-3	maker-Fvb2-3-augustus-gene-34.34	GTTGAGCCTCCGAATGGTGTGA	TCGCCACTTTCTCGTTGGTCTC
FaMAPK3-3	maker-Fvb3-4-augustus-gene-78.40	TCACCAACAAGTACCGCCCTCC	TGATCGCCACCATCTCGTTCGT
FaMAPK4-1d	maker-Fvb7-2-augustus-gene-185.46	GCTTCTGGAGCTGACCACAACA	TCAGCGTTCACAGCAGCACAA
FaMAPK7-4	augustus_masked-Fvb1-4-processed-gene-61.16	CCGAGACTTGAAGCCTGGGAAC	GCACGATACCAGCGAGTGACAA
FaMAPK9-3	maker-Fvb5-3-augustus-gene-183.21	ACCCAAGGAGGATGCTGACCAA	CACTCTTCAACAGGCTGCGACT
FaMAPK13-3	maker-Fvb3-4-augustus-gene-76.41	TGTCCCTCCCATCAGCCCAGTT	ATCTCTCGGAGCGTCCTCTTGG
FaMAPK17-2	augustus_masked-Fvb4-2-processed-gene-23.4	AGAAGCACTGCACTGCAAAGGA	ACTCTGTATAGCCGCACGACCT
FaMAPK20-1	augustus_masked-Fvb6-1-processed-gene-90.8	TGGGTTTGCTGGAGATGAT	CCTTTGTGACCCTTCGCCTCTC
FaActin		AGGACCGACTGACTGCTGAAGA	CAGTTAGGAGAACTGGGTGC
